# Supplementary material for: Thermobiological effects of temperature‐induced color variations in Aglais urticae (Lepidoptera, Nymphalidae)
Source: Ecol Evol. 2022 Jun 11;12(6):e8992. doi: 10.1002/ece3.8992 (PMC9188032; doi:10.1002/ece3.8992)
Supplement: Supplementary file 1 — DataS1 [file ECE3-12-e8992-s001.xlsx]

## Sheet: exposure_2020
treatment	date	temperature	stage			comment
			prepupae	pupae	imagines
2020 group 7°C LTE	2020-05-26	N.d.	0	26	0
	2020-05-27	N.d.	0	26	0
	2020-05-28	N.d.	0	26	0
	2020-05-29	N.d.	0	26	0
	2020-05-30	N.d.	0	26	0
	2020-05-31	N.d.	0	26	0
	2020-06-01	N.d.	0	26	0
	2020-06-02	N.d.	0	26	0
	2020-06-03	N.d.	0	26	0
	2020-06-04	N.d.	0	26	0
	2020-06-05	N.d.	0	26	0
	2020-06-06	N.d.	0	26	0
	2020-06-07	N.d.	0	26	0
	2020-06-08	N.d.	0	26	0
	2020-06-09	N.d.	0	26	0
	2020-06-10	N.d.	0	26	0
	2020-06-11	N.d.	0	26	0
	2020-06-12	N.d.	0	26	0
	2020-06-13	N.d.	0	26	0
	2020-06-14	N.d.	0	26	0
	2020-06-15	N.d.	0	26	0
	2020-06-16	N.d.	0	26	0
	2020-06-17	N.d.	0	26	0
	2020-06-18	N.d.	0	26	0
	2020-06-19	N.d.	0	26	0
	2020-06-20	N.d.	0	26	0
	2020-06-21	N.d.	0	26	0
	2020-06-22	N.d.	0	26	0
	2020-06-23	N.d.	0	26	0
	2020-06-24	N.d.	0	26	0
	2020-06-25	N.d.	0	26	0
	2020-06-26	N.d.	0	26	0
	2020-06-27	N.d.	0	26	0
	2020-06-28	N.d.	0	26	0
	2020-06-29	N.d.	0	26	0
	2020-06-30	N.d.	0	26	0
	2020-07-01	N.d.	0	26	0
	2020-07-02	N.d.	0	26	0
	2020-07-03	N.d.	0	26	0
	2020-07-04	N.d.	0	26	0
	2020-07-05	N.d.	0	26	0
	2020-07-06	N.d.	0	26	0
	2020-07-07	N.d.	0	26	0
	2020-07-08	N.d.	0	26	0
	2020-07-09	N.d.	0	26	0
	2020-07-10	N.d.	0	26	0
	2020-07-11	N.d.	0	26	0
	2020-07-12	N.d.	0	26	0
	2020-07-13	N.d.	0	14	0	Pupae in the 7 °C chamber were placed in the 15 °C chamber when they became dark. 12 pupae in 15°C
	2020-07-14	N.d.	0	14	0
	2020-07-15	N.d.	0	9	0	5 pupae in 15°C
	2020-07-16	N.d.	0	9	0
	2020-07-17	N.d.	0	9	0
	2020-07-18	N.d.	0	6	0	3 pupae in 15°C
	2020-07-19	N.d.	0	6	0
	2020-07-20	N.d.	0	3	0	3 pupae in 15°C
	2020-07-21	N.d.	0	3	0
	2020-07-22	N.d.	0	3	0
	2020-07-23	N.d.	0	3	0	On 23.07, 4 of the pupae were dissected from 15 °C; as these animals were dead and already decaying, all those at 15 °C were frozen. The pupae exposed at 7 °C did not hatch until 27.07.20.
2020 group 11°C LTE	2020-05-26	N.d.	0	26	0
	2020-05-27	N.d.	0	26	0
	2020-05-28	N.d.	0	26	0
	2020-05-29	N.d.	0	26	0
	2020-05-30	N.d.	0	26	0
	2020-05-31	N.d.	0	26	0
	2020-06-01	N.d.	0	26	0
	2020-06-02	N.d.	0	26	0
	2020-06-03	N.d.	0	26	0
	2020-06-04	N.d.	0	26	0
	2020-06-05	N.d.	0	26	0
	2020-06-06	N.d.	0	26	0
	2020-06-07	N.d.	0	26	0
	2020-06-08	N.d.	0	26	0
	2020-06-09	N.d.	0	26	0
	2020-06-10	N.d.	0	26	0
	2020-06-11	N.d.	0	25	1
	2020-06-12	N.d.	0	23	3
	2020-06-13	N.d.	0	19	7
	2020-06-14	N.d.	0	17	9
	2020-06-15	N.d.	0	11	15
	2020-06-16	N.d.	0	8	18
	2020-06-17	N.d.	0	6	20
	2020-06-18	N.d.	0	4	22
	2020-06-19	N.d.	0	2	24
	2020-06-20	N.d.	0	2	24
	2020-06-21	N.d.	0	2	24
	2020-06-22	N.d.	0	2	24
	2020-06-23	N.d.	0	2	24
	2020-06-24	N.d.	0	2	25
	2020-06-25	N.d.	0	2	25
	2020-06-26	N.d.	0	0	26
2020 group 20°C LTE	2020-05-26	N.d.	0	24	0
	2020-05-27	N.d.	0	24	0
	2020-05-28	N.d.	0	24	0
	2020-05-29	N.d.	0	24	0
	2020-05-30	N.d.	0	20	4
	2020-05-31	N.d.	0	0	24
2020 group 29°C LTE	2020-05-26	N.d.	0	29	0
	2020-05-27	N.d.	0	29	0
	2020-05-28	N.d.	0	29	0
	2020-05-29	N.d.	0	1	28
	2020-05-30	N.d.	0	0	29
2020 group 34°C LTE	2020-05-26	N.d.	0	27	0
	2020-05-27	N.d.	0	27	0
	2020-05-28	N.d.	0	24	3
	2020-05-29	N.d.	0	8	16
	2020-05-30	N.d.	0	6	18
	2020-05-31	N.d.	0	6	18
	2020-06-01	N.d.	0	6	18	six pupae dead

## Sheet: pigmentation_2020
Treatment	mean pigmentation number
2020 group Tübingen open-air Steinlach site, Germany	40.2343
2020 group Alta open-air, Norway	39.1896
2020 group Muonio open-air, Finland	32.2708
2020 group Abisko open-air, Sweden	33.2048
2020 group 11°C LTE	38.4392
2020 group 20°C LTE	40.1179
2020 group 29°C LTE	41.3571
2020 group 34°C LTE	42.281

## Sheet: Thermo_data
treatment	individual	Temp after 5 min illumination (ten measurements)											Temp after 15 min illumination (ten measurements)
		1	2	3	4	5	6	7	8	9	10		1	2	3	4	5	6	7	8	9	10
2020 group Abisko open-air, Sweden	1	27.7	27.9	27.8	28	28	28.2	27.9	27.9	27.9	27.7		28.1	28.3	28.2	28.4	28.2	28.3	28.2	28.1	28.2	28.1
	2	28	28.2	27.9	28.1	28.1	28.2	28.2	27.9	28.1	27.9		28.1	28.1	28.1	28.6	28.3	28.3	28.3	28	28.2	28.2
	3	27.9	27.9	27.9	28.1	27.9	28.3	28	27.9	28	27.8		28	28	27.9	27.8	27.8	28.1	28.3	27.9	28	27.8
	4	27.9	28	28	27.9	27.9	28.2	27.9	28	28	28		27.9	28.1	27.9	28	27.9	28.2	28.1	28.1	28.1	28
	5	27.7	27.7	27.8	27.9	27.8	27.9	28	27.8	28	27.9		27.8	28	28.1	28.2	28	28.5	28.2	28	28.3	28.1
	6	28	27.9	27.7	27.9	27.8	27.9	27.9	27.8	27.8	27.8		28.1	28.3	28.1	27.9	27.9	28.2	28.2	28.2	28.1	27.9
	7	27.9	27.9	27.8	27.7	27.9	28	28	27.9	27.7	27.6		28	28	27.9	28	28	28.1	28.2	28	28	27.2
2020 group Muonio open-air, Finlad	1	27.7	27.9	27.9	27.8	27.6	27.8	27.9	27.9	27.9	27.7		28.2	28.3	28.3	28.3	28.1	28.1	28.3	28.4	28.3	28.1
	2	28	27.8	27.8	27.9	27.7	27.9	27.9	27.8	27.8	27.8		28.3	28.2	28.1	28.1	28	28.3	28.2	28.1	28.1	28.1
	3	27.9	27.9	27.9	27.8	27.7	27.8	27.7	27.8	27.7	27.7		28	28.3	28.2	28	28	28.1	28.2	28.2	28.2	28.1
2020 group Alta open-air, Norway	1	27.6	27.6	27.7	27.6	27.6	27.8	27.8	27.7	27.5	27.6		28.1	28.3	28.2	28.2	28.2	28.3	28.3	28.3	28.1	28
	2	27.7	27.7	27.8	27.9	27.6	27.8	27.9	27.6	27.7	27.6		28.1	28.2	28.1	28.3	28.4	28.4	28.3	28.3	28.3	28.1
	3	27.6	27.7	27.8	27.8	27.6	27.7	27.7	27.6	27.8	27.7		28	28.1	28	28.3	28	28.3	28.2	27.9	28.1	27.9
	4	27.8	27.9	27.9	27.9	27.8	27.8	28	27.7	27.8	27.6		28.3	28.3	28.3	28.4	28.3	28.5	28.4	28.3	28.2	28.1
	5	27.3	27.3	27.5	27.3	27.5	27.7	27.5	27.4	27.5	27.4		28	28.1	28.2	28.3	28.3	28.5	28.3	28.2	28.3	28.2
	6	27.5	27.5	27.5	27.7	27.6	27.6	27.3	27.5	27.6	27.5		28.3	28.4	28.3	28.5	28.4	28.5	28.5	28.5	28.4	28.3
	7	27.2	27.5	27.4	27.3	27.2	27.5	27.5	27.2	27.4	27.2		28	28.3	28.3	28.3	28.1	28.3	28.4	28.2	28.1	28.1
	8	27.5	27.5	27.5	27.5	27.3	27.5	27.6	27.5	27.5	27.3		28.2	28.3	28.3	28.2	28.2	28.4	28	28.3	28.1	28.1
	1	27.8	27.8	27.7	27.6	27.7	27.9	27.8	27.7	27.7	27.6		28.3	28.2	28.3	28.3	28.1	28.7	28.4	28.3	28.2	28
	9	27.9	27.8	27.7	27.9	27.7	28	27.8	27.6	27.8	27.7		28.4	28.4	28.3	28.3	28.1	28.5	28.4	28.2	28.3	28.3
	10	27.7	27.7	27.7	27.7	27.7	27.8	27.8	27.7	27.6	27.6		28.2	28.1	28.2	28.3	28.1	28.3	28.4	28.3	28.2	28.1
2020 group Tübingen Steinlach open-air, Germany	1	27.5	27.6	27.6	27.6	27.4	27.5	27.7	27.5	27.5	27.4		28	28	28.1	28	27.9	28.1	28	28.1	28	27.9
	2	27.6	27.5	27.6	27.7	27.5	27.7	27.6	27.5	27.6	27.5		28.1	28	28.1	28.3	28.1	28.3	28.3	28	28.1	27.9
	3	27.5	27.4	27.4	27.5	27.4	27.7	27.4	27.6	27.5	27.4		28	28	27.7	28	27.9	28.2	28	27.9	27.9	28
	4	27.7	27.6	27.7	27.6	27.4	27.6	27.7	27.6	27.5	27.5		28.2	28.1	28.1	28	27.9	27.9	28.1	28.1	28	27.9
	5	27.5	27.4	27.5	27.5	27.5	27.5	27.6	27.7	27.5	27.4		28	27.9	28	28	28	28.1	28	28.1	27.9	27.8
	6	27.7	27.5	27.7	27.6	27.5	27.7	27.8	27.8	27.7	27.5		28	28	28	28	28.1	28.1	28.3	28.1	28.1	28
	7	27.4	27.7	27.7	27.5	27.5	27.5	27.7	27.5	27.4	27.3		27.9	28	27.9	28	27.8	28.2	28	27.9	27.9	27.7
	8	27.5	27.5	27.7	27.6	27.5	27.5	27.7	27.7	27.7	27.5		27.8	27.9	28	27.9	27.9	28.2	28.1	28.1	28	27.7
	1	27.3	27.2	27.3	27.4	27.2	27.5	27.3	27.4	27.2	27.1		27.8	27.7	27.8	7.9	27.8	28	28	27.8	27.8	27.6
	9	27.4	27.3	27.5	27.4	27.5	27.6	27.5	27.4	27.4	27.2		27.9	27.9	28	27.9	28	28	28.2	28	28	27.9
	10	27.3	27.2	27.3	27.3	27.3	27.4	27.5	27.2	27.2	27.2		27.6	27.8	27.5	27.9	27.7	28	28	27.8	27.7	27.7
	11	27.3	27.3	27.5	27.5	27.4	27.3	27.4	27.5	27.3	27.3		27.9	27.8	27.8	28	27.9	28	27.9	27.9	27.9	27.9
	5	27.8	27.8	27.7	27.6	27.5	27.6	27.6	27.7	27.5	27.7		28.1	28.1	28.3	28	28.1	28.1	28.1	28.3	28.1	28.1
	12	27.6	27.8	27.6	27.7	27.7	28.1	27.7	27.8	27.6	27.6		28.3	28.2	28.2	28.3	28.2	28.5	28.4	28.2	28.1	28.2
	13	27.7	27.7	27.6	27.5	27.5	27.7	27.5	27.5	27.6	27.5		28.1	28.2	28.1	28	28	28.2	28.3	28.1	28.1	28
	14	27.6	27.8	27.6	27.7	27.6	27.7	27.8	27.7	27.6	27.6		28	28.4	28.3	28.2	28.1	28.1	28.3	28.1	28	28
	1	27.6	27.5	27.7	27.5	27.5	27.5	27.7	27.6	27.7	27.5		28.1	28.2	28.2	28.1	28.1	28.2	28.3	28.3	28.3	28.1
	15	27.6	27.7	27.7	27.7	27.6	27.6	27.6	27.7	27.7	27.5		28.2	28.1	28.4	28.3	28.1	28.3	28.3	28.3	28.2	28
	16	27.5	27.6	27.7	27.6	27.6	27.7	27.5	27.7	27.6	27.4		28	28.2	28	28	28.2	28.3	28.2	28	28.1	27.9
	17	27.7	27.5	27.6	27.6	27.4	27.6	27.9	27.8	27.6	27.6		28.2	28.3	28.1	28.1	28	28	28.2	28.1	28.2	28
	5	27.5	27.5	27.7	27.5	27.7	27.6	27.6	27.7	27.6	27.5		28	27.9	28.2	28.1	28.1	28.1	28	28.3	28	28
	18	27.6	27.7	27.8	27.8	27.7	27.6	27.7	27.7	27.8	27.7		28	28.1	28.3	28.1	28.2	28.2	28.2	28.3	28.1	28.1
	19	27.6	27.7	27.6	27.7	27.6	27.7	27.6	27.7	27.6	27.5		28.1	28.2	28.1	28.1	28.2	28.1	28.2	28.1	28.1	28
	20	27.7	27.8	27.9	27.8	27.6	27.6	27.8	27.8	27.7	27.6		28.1	28.2	28.1	28.2	28	28	28	28.1	28	28.1
	1	27.5	27.5	27.6	27.6	27.5	27.5	27.6	27.8	27.6	27.5		28	28.1	28.1	28.3	28	28.2	28.2	28.3	28.2	28
	21	27.8	28	27.9	27.8	27.8	27.7	27.7	27.8	27.6	27.6		28.4	28.4	28.4	28.4	28.3	28.2	28.4	28.5	28.3	28.3
	22	27.5	27.7	27.6	27.6	27.5	27.7	27.6	27.6	27.6	27.4		28	28.3	28.1	28.1	28	28.4	28.3	28.3	28.2	28
	23	27.7	27.7	27.6	27.8	27.5	27.6	27.7	27.8	27.6	27.6		28.3	28.3	28.2	28.3	28.3	28.3	28.5	28.3	28.3	28.3
	5	27.3	27.3	27.5	27.4	27.2	27.5	27.3	27.5	27.7	27.3		27.8	28.1	28.1	28.1	28	28	27.9	28.1	27.9	28
	24	27.4	27.6	27.5	27.6	27.5	27.4	27.6	27.2	27.5	27.3		28.1	28.3	28.3	28.3	28.1	28	28.4	28.1	28.1	28.1
	25	27.3	27.4	27.4	27.3	27.2	27.5	27.2	27.4	27.3	27.1		27.9	28.1	27.9	27.9	27.8	28.1	28	27.9	28	27.9
	26	27.4	27.4	27.5	27.2	27.2	27.4	27.5	27.5	27.4	27.3		28.3	28.1	28.1	28	28	28.1	28.1	28.1	28	28
	1	27.3	27.3	27.5	27.4	27.5	27.5	27.4	27.6	27.5	27.4		28.1	28.1	28.2	28.1	28.1	28.2	28.1	28.2	28.2	28.1
	27	27.4	27.6	27.7	27.5	27.5	27.5	27.6	27.6	27.5	27.4		28.1	28.2	28.3	28.3	28.1	28.3	28.3	28.1	28.2	28.1
	28	27.3	27.5	27.5	27.5	27.6	27.6	27.6	27.5	27.5	27.3		28	28.2	28	28.1	28	28.2	28.2	28	28.1	28
	29	27.6	27.5	27.6	27.5	27.4	27.5	27.6	27.6	27.3	27.5		28.2	28	28.2	28.3	28.2	28.2	28.3	28.1	28.3	28.1
	5	27.6	27.7	27.9	27.7	27.6	27.6	27.9	27.8	27.8	27.6		28.1	28	28.1	28	28	28.1	28.1	28.1	28.1	27.9
	30	27.7	27.6	28	27.8	27.9	27.8	27.9	27.9	28	27.7		28.1	28.1	28.3	28.1	28.1	28.2	28.1	28.2	28.1	28.1
2020 group 11°C LTE	5	27.8	27.7	28	27.9	27.9	27.8	27.8	28.1	28	27.9		28.1	28.3	28.4	28.3	28.3	28.4	28.3	28.4	28.3	28
	6	27.8	28	28.1	27.9	28.1	27.9	27.9	28.1	28	27.8		28.2	28.5	28.3	28.6	28.4	28.4	28.4	28.6	28.3	28.3
	7	27.8	28	27.8	27.9	27.9	27.8	28	27.9	27.9	27.7		28.1	28.4	28.3	28.3	28.1	28.3	28.3	28.1	28.4	28.1
	8	27.8	28	27.8	27.9	27.8	28	27.8	28	27.9	27.7		28.4	28.4	28.1	28.3	28.2	28.4	28.2	28.2	28.2	28.1
	9	27.6	27.7	27.8	27.8	27.6	27.9	27.8	27.7	27.5	27.6		28	28.2	28.3	28.2	28.3	28.4	28.3	28.3	28.3	28
	10	27.8	27.9	27.9	27.9	27.9	27.7	27.9	27.9	27.9	27.7		28.3	28.4	28.5	28.4	28.4	28.4	28.6	28.4	28.4	28.4
	11	27.7	27.7	27.5	27.7	27.5	27.7	27.7	27.6	27.7	27.5		28	28.1	28	28.2	28	28.3	28.3	28.1	28.2	28
	12	27.7	27.7	27.8	27.7	27.6	27.7	27.8	27.7	27.8	27.7		28.3	28.3	28.3	28.4	28.1	28.4	28.5	28.4	28.3	28.3
	17	27	27.1	27.1	27.2	27.1	27.3	27.2	27.2	27.1	27.2		27.5	27.7	27.6	27.72	27.6	27.7	27.7	27.7	27.6	27.5
	19	27.3	27.2	27.3	27.3	27.2	27.2	27.3	27.3	27.3	27.1		27.6	27.8	27.7	27.9	27.7	27.6	27.9	27.7	27.7	27.5
	20	27.2	27.2	27.2	27.2	27	27.2	27.3	27.3	27	27.1		27.6	27.7	27.5	27.8	27.6	27.6	27.7	27.5	27.6	27.5
	21	27.3	27.3	27.3	27.5	27.3	27.1	27.4	27.3	27.2	27.2		27.7	27.5	27.7	27.8	27.6	27.7	27.6	27.6	27.6	27.6
	22	27.6	27.7	27.9	27.8	27.8	27.9	27.9	27.9	27.7	27.6		28	28.1	28.2	28.3	28.3	28.2	28.3	28.2	28.1	28.2
	23	27.9	27.8	28	27.8	28	27.8	28	27.9	27.9	27.8		28.2	28.5	28.3	28.3	28.3	28.3	28.2	28.4	28.4	28.2
	24	27.6	27.7	27.8	27.9	27.7	27.6	27.9	27.8	27.7	27.7		28.1	28.1	28.1	28.2	28.3	28.2	28.3	28.1	28.1	28.1
	25	27.7	27.7	27.7	28	27.7	27.7	28	27.8	28	27.7		28.3	28.4	28.3	28.2	28.3	28.3	28.3	28.3	28.1	28.1
	5	27.3	27.4	27.3	27.3	27.3	27.3	27.3	27.3	27.3	27.2		28	28.1	27.9	28	27.8	28	28	28	28	27.9
	25	27.5	27.4	27.4	27.4	27.5	27.2	27.5	27.4	27.4	27.3		28.1	28.2	27.9	27.8	28.1	28.1	28.3	28	28.1	28
2020 group 20°C LTE	1	27.6	27.6	27.8	27.9	27.7	27.7	27.8	27.7	27.6	27.5		27.7	28	27.9	27.9	27.9	28.1	28	27.9	27.8	27.9
	2	27.7	27.7	27.9	27.8	27.9	27.9	27.9	27.7	27.8	27.7		28	28	28	27.9	28	28.1	27.9	28	27.8	27.9
	3	27.6	27.8	27.7	27.9	27.7	27.9	27.7	27.7	27.7	27.7		27.8	28	28	27.9	27.9	28.1	27.9	27.9	28	27.9
	4	27.8	27.8	27.7	27.7	27.8	27.7	28	27.7	27.8	27.6		27.9	27.9	27.9	28	28	28	27.9	28	27.9	27.9
	5	27.7	27.8	27.9	27.7	27.6	27.8	27.7	27.6	27.8	27.7		28.3	28.4	28.3	28.1	28	28.4	28.3	28.1	28.4	28.3
	6	28	27.8	27.8	27.9	27.8	27.8	27.8	27.8	28	27.8		28.5	28.4	28.3	28.5	28.3	28.3	28.6	28.3	28.3	28.4
	7	27.5	27.8	27.7	28	27.7	28	27.7	27.7	27.8	27.6		28.1	28.2	28.1	28.1	28.1	28.4	28.3	28	28.2	28.1
	8	28	27.8	27.7	27.7	27.7	27.6	28	27.7	27.8	27.7		28.4	28.3	28.1	28.2	28.3	28.1	28.3	28.1	28.1	28.1
	1	27.5	27.6	27.5	27.6	27.5	27.8	27.7	27.4	27.7	27.6		28.1	28.2	28.2	28.3	28.1	28.3	28.3	28.3	28.3	28
	9	27.7	27.7	27.6	27.9	27.6	27.9	27.7	27.6	27.7	27.6		28.4	28.4	28.5	28.5	28.4	28.5	28.6	28.4	28.4	28.4
	10	27.6	27.7	27.5	27.6	27.4	27.7	27.6	27.5	27.7	27.6		28.4	28.3	28.4	28.2	28.2	28.3	28.2	28.2	28.3	28.1
	11	27.7	27.7	27.7	27.8	27.5	27.6	27.6	27.6	27.6	27.5		28.3	28.5	28.5	28.3	28.2	28.4	28.4	28.4	28.3	28.1
	5	27.6	27.7	27.6	27.9	27.7	27.9	27.8	27.6	27.6	27.5		27.9	27.9	27.9	28	27.9	28.3	28.1	27.9	27.8	27.8
	12	27.9	27.9	27.9	27.9	27.8	28	28	27.6	27.9	27.6		28.1	28	28.2	28.1	28.1	28.3	28.2	28	27.9	27.9
	13	27.6	27.8	27.7	27.6	27.5	27.9	27.9	27.6	27.7	27.5		27.8	28	28	27.9	27.9	28.2	28	27.9	27.9	28
	14	27.6	27.7	27.7	27.7	28	27.7	28	27.8	27.8	27.6		28.1	28.1	28	28	28	28.2	28.2	28	28.1	27.9
	1	27.4	27.5	27.6	27.6	27.5	27.6	27.7	27.6	27.5	27.4		27.9	27.9	28.1	27.9	27.9	28	28	28	27.7	27.8
	15	27.6	27.5	27.6	27.7	27.5	27.6	27.7	27.6	27.5	27.4		28	27.9	27.9	28	28	28	28	27.9	27.9	27.8
	16	27.4	27.5	27.4	27.5	27.5	27.5	27.5	27.4	27.3	27.4		27.6	27.7	27.8	27.8	27.8	27.8	27.8	27.7	27.9	27.6
	17	27.4	27.5	27.6	27.5	27.4	27.5	27.7	27.6	27.5	27.4		28	27.8	27.5	27.9	27.7	27.9	27.9	27.8	27.7	27.6
	5	27.6	27.8	27.8	27.7	27.6	27.9	27.9	27.7	27.7	27.5		27.7	28	28.1	28	27.9	28.1	28	28	27.9	27.9
	18	27.6	27.8	27.7	27.8	27.7	27.9	27.9	27.8	27.7	27.6		28	28	28	28	27.8	28.1	28.1	27.9	27.7	27.6
	19	27.5	27.6	27.7	27.6	27.4	27.9	27.7	27.7	27.7	27.6		27.8	28	27.8	27.9	27.7	28	28	27.8	28	27.6
	20	27.8	28	27.8	27.7	27.4	27.8	27.7	27.7	27.5	27.6		28.1	28	27.7	28	27.9	28	28	27.8	27.8	27.8
	1	27.5	27.6	27.7	27.6	27.6	27.6	27.8	27.7	27.7	27.6		28.2	28.1	28.2	28.1	27.9	28.2	28.3	28	28.1	28
	21	27.7	27.8	27.8	27.8	27.7	27.8	27.9	27.8	27.7	27.7		28.3	28.1	28.3	28.4	28.1	28.3	28.4	28.4	28.2	28.1
	22	27.5	27.6	27.5	27.7	27.5	27.7	27.6	27.6	27.7	27.3		28	28.3	28	228	27.8	28.1	28.1	27.9	28.1	28
	23	27.6	27.8	27.8	27.9	27.6	27.8	27.8	27.7	27.6	27.6		28.2	28.2	28.2	28	28	28.2	28.2	28.1	28.1	28
	5	27.6	27.5	27.7	27.7	27.5	27.7	27.8	27.5	27.6	27.4		28.1	28.1	28.1	28.2	28	28.3	28.1	28.1	28.1	28.1
	24	27.7	27.7	27.8	27.7	27.7	27.9	27.7	27	27.6	27.6		28.1	28.2	28.2	28.2	28.4	28.5	28.4	28.3	28.1	28.1
2020 group 29°C LTE	1	27.2	27.2	27.3	27.4	27.2	27.3	27.4	27.4	27.3	27.2		27.5	27.6	27.8	27.7	27.8	27.8	27.8	27.7	27.7	27.6
	2	27.4	27.4	27.5	27.4	27.3	27.4	27.3	27.5	27.4	27.5		27.7	27.8	27.9	27.8	27.7	27.8	27.7	27.9	27.8	27.9
	3	27.2	27.3	27.4	27.3	27.2	27.1	27.4	27.4	27.4	27.2		27.7	27.9	27.7	27.8	27.6	27.7	27.9	27.7	27.8	27.6
	4	27.3	27.3	27.5	27.4	27.2	27.3	27.3	27.5	27.3	27.2		27.8	27.8	27.8	27.7	27.7	27.8	27.8	27.7	27	27.7
	5	27.2	27.3	27.3	27.5	27.4	27.4	27.3	27.5	27.3	27.2		27.7	27.9	27.8	27.9	27.8	27.9	27.8	27.7	27.8	27.8
	6	27.5	27	27.4	27.4	27.4	27.3	27.3	27.5	27.3	27.3		27.9	27.9	27.9	28	28	28	28	28	27.9	27.8
	7	27.4	27.6	27.3	27.3	27.3	27.4	27.2	27.4	27.4	27.3		27.7	27.8	27.8	27.9	27.9	27.9	27.9	27.7	28	27.8
	8	27.3	27.4	27.5	27.5	27.3	27.5	27.3	27.4	27.4	27.3		27.9	27.9	27.7	28.1	27.9	27.9	28	27.7	27.9	27.8
	1	27.3	27.5	27.6	27.6	27.3	27.5	27.5	27.5	27.5	27.4		28	28	28	28.3	28.1	28.3	28.3	28.1	28.1	27.9
	9	27.5	27.6	27.6	27.6	27.5	27.6	27.5	27.4	27.5	27.2		28.3	28.2	28.2	28.3	28.1	28.3	28.2	28.2	28.3	28
	10	27.3	27.3	27.4	27.3	27.3	27.5	27.6	27.4	27.3	27.3		28	28	28	28.2	28.1	28.3	28.2	28	28	27.8
	11	27.6	27.6	27.6	27.7	27.5	27.5	27.6	27.6	27.5	27.5		28.1	28.2	28.3	28.4	28.2	28.2	28.4	28.1	28.3	28
	5	27.3	27.6	27.7	27.8	27.6	27.9	27.7	27.7	27.7	27.4		28.3	28.4	28.3	28.5	28.5	28.7	28.5	28.3	28.3	28.2
	12	27.9	27.7	27.7	27.8	27.9	27.9	27.9	27.8	27.8	27.6		28.6	28.4	28.2	28.5	28.5	28.5	28.5	28.4	28.3	28.3
	13	27.8	27.7	27.5	27.7	27.6	27.8	27.7	27.5	27.7	27.5		28	28.3	28.2	28.3	28.4	28.5	28.5	28.1	28.4	28.2
	14	27.7	27.7	27.7	27.8	27.5	27.6	27.7	27.6	27.7	27.6		28.3	28.3	28.2	28.2	28.2	28.3	28.4	28.2	28.4	28.2
	1	27.3	27.3	27.3	27.3	27.3	27.5	27.4	27.3	27.3	27.3		27.8	27.9	27.9	28	28	28.1	28.1	28.1	28	27.9
	15	27.5	27.6	27.5	27.5	27.5	27.5	27.5	27.4	27.5	27.5		28.1	28.1	28	28.1	28.1	28.1	28	28	28.1	28
	16	27.3	27.3	27.4	27.4	27.4	27.5	27.5	27.3	27.4	27.2		27.8	28	27.9	28	28.1	28.1	28.1	28	28.1	28
	17	27.5	27.4	27.3	27.5	27.3	27.5	27.6	27.5	27.4	27.3		28.2	28.2	28	28	27.9	28.1	28	28	28.1	28
	5	27.9	27.9	28	28.1	27.8	28.1	28.1	28	28	27.7		28.2	28.3	28.4	28.4	28.2	28.4	28.5	28.4	28.3	28.2
	18	28.1	28.1	28.2	28.2	28.2	28	28.1	28.4	28.2	28.1		28.4	28.4	28.3	28.5	28.4	28.4	28.6	28.5	28.4	28.4
	19	28	28	28.1	28.1	28	28.1	28	28	27.9	27.8		28.2	28.3	28.3	28.4	28.2	28.3	28.4	28.3	28.3	28.1
	20	28.2	28.2	28	28.2	28	28.1	28.4	28	28.1	28		28.5	28.5	28.3	28.4	28.2	28.3	28.6	29.4	28.4	28.3
	1	27.3	27.4	27.6	27.6	27.5	27.5	27.4	27.5	27.7	27.5		27.9	27.9	28.1	28	28	28.3	28.2	28.1	27.9	27.9
	21	27.6	27.6	27.7	27.5	27.6	27.5	27.6	27.7	27.7	27.6		28.2	28.2	28.1	28.3	28.2	28.2	28.2	28.2	28.1	28
	22	27.5	27.8	27.6	27.6	27.6	27.6	27.8	27.5	27.5	27.4		28.1	27.9	27.8	28	28	28.1	28.2	27.9	28.1	27.7
	23	27.5	27.7	27.8	27.8	27.5	27.5	27.6	27.6	27.6	27.6		28	28.2	28.1	28.2	28.1	28.1	28.1	28.2	28.1	28.1
	5	27.4	27.6	27.5	27.5	27.5	27.8	27.7	27.3	27.5	27.4		28.2	28.2	28.3	28.3	28.3	28.5	28.3	28.1	28.2	28
	24	27.7	27.8	27.6	27.7	27.8	27.8	27.7	27.6	27.9	27.7		28.4	28.5	28.3	28.5	28.4	28.5	28.5	28.3	28.4	28.2
	26	27.3	27.6	27.6	27.6	27.5	27.7	27.7	27.4	27.5	27.4		28.2	28.5	28.2	28.4	28.2	28.4	28.5	28.2	28.3	28.1
	27	27.7	27.7	27.5	27.7	27.6	27.8	27.8	27.8	27.6	27.4		28.2	28.5	28.2	28.5	28.3	28.5	28.6	28.4	28.3	28.3
	1	27.5	27.5	27.5	27.6	27.5	27.7	27.7	27.5	27.5	27.4		28.1	28.1	28.3	28.4	28.3	28.5	28.4	28.3	28.1	28.1
	28	27.7	27.8	27.7	27.7	27.6	27.7	27.8	27.9	27.8	27.6		28.6	28.7	28.7	28.6	28.5	28.6	28.8	28.4	28.6	28.4
	29	27.6	27.9	27.6	27.6	27.5	27.9	27.6	27.5	27.7	27.5		28.3	28.4	28.3	28.4	28.3	28.6	28.4	28.3	28.4	28.3
2020 group 34°C LTE	13	27.3	27.3	27.4	27.5	27.3	27.4	27.5	27.3	27.4	27.3		27.9	28.1	28.1	28.1	28.2	28.1	28.1	28.3	28.1	28.1
	14	27.5	27.6	27.4	27.6	27.6	27.4	27.7	27.5	27.5	27.5		28.2	28.2	28.3	28.2	28.3	28.3	28.3	28.2	28.2	28.1
	15	27.3	27.5	27.3	27.8	27.4	27.4	27.4	27.3	27.4	27.4		28.1	28.4	28	28.3	27.9	28.1	28.1	27.9	28	28.2
	16	27.4	27.4	27.5	27.5	27.3	27.3	27.5	27.3	27.6	27.4		28.1	28.1	28	28.1	28.1	28.1	28.2	28	27.9	28
	1	27.2	27.5	27.5	27.3	27.3	27.5	27.4	27.4	27.2	27.2		27.7	27.9	27.9	28	27.9	28.1	28.1	28	27.8	27.7
	4	27.5	27.6	27.4	27.4	27.3	27.5	27.5	27.7	27.5	27.3		28.3	28.2	28.3	28.2	28.1	28.1	28	28.2	28.1	27.9
	5	27.2	27.6	27.5	27.5	27.3	27.6	27.6	27.4	27.3	27.3		28	27.9	27.9	28	28.1	28.4	28.1	28	27.9	27.9
	6	27.6	27.6	27.5	27.5	27.3	27.3	27.5	27.5	27.4	27.4		28.2	28.2	28.2	27.9	28	28.1	28	28.1	28.1	28
	7	27.3	27.5	27.6	27.6	27.6	27.7	27.5	27.6	27.5	27.4		27.9	28.1	27.9	28.1	28	28.1	28.1	28.1	27.9	27.9
	8	27.6	27.6	27.6	27.9	27.5	27.6	27.6	27.7	27.8	27.6		28.1	28.3	28.2	28.2	28.1	28.1	28.3	28.3	28.2	28.1
	9	27.3	27.5	27.5	27.5	27.3	27.6	27.8	27.5	27.5	27.5		27.8	28.2	27.9	28.1	27.9	28	28.3	27.9	28	27.8
	12	27.6	27.8	27.6	27.8	27.5	27.4	27.6	27.6	27.7	27.4		28	28.1	28	28.1	27.9	28.1	28.3	28.1	28	27.8
	19	27.2	27.3	27.3	27.4	27.2	27.3	27.3	27.4	27.3	27.1		27.9	28.1	28.1	28.2	28	28.2	28.2	28.1	28	28.1
	20	27.3	27.4	27.5	27.4	27.3	27.2	27.4	27.5	27.3	27.4		28	28.2	28.2	28.3	28.1	28.1	28.3	28.1	28.2	28

## Sheet: exposure_2021
treatment	date	temperature	stage			comment
			prepupae	pupae	imagines
2021 Tübingen Morgenstelle open-air, Germany	2021-05-18	outdoor	5	0	0
	2021-05-19	outdoor	5	1	0
	2021-05-20	outdoor	4	4	0
	2021-05-21	outdoor	5	5	0
	2021-05-22	outdoor	5	5	0
	2021-05-23	outdoor	9	6	0
	2021-05-24	outdoor	8	7	0
	2021-05-25	outdoor	10	9	0	one caterpillar dead
	2021-05-26	outdoor	13	10	0
	2021-05-27	outdoor	7	19	0
	2021-05-28	outdoor	8	20	0
	2021-05-29	outdoor	5	21	0
	2021-05-30	outdoor	0	24	0
	2021-05-31	outdoor	0	24	0
	2021-06-01	outdoor	0	26	0
	2021-06-02	outdoor	0	26	0
	2021-06-03	outdoor	0	26	0
	2021-06-04	outdoor	0	26	0
	2021-06-05	outdoor	0	24	2
	2021-06-06	outdoor	0	22	4
	2021-06-07	outdoor	0	22	4
	2021-06-08	outdoor	0	16	10
	2021-06-09	outdoor	0	14	12
	2021-06-10	outdoor	0	4	21	Two imagines with the wings not fully spread.
	2021-06-11	outdoor	0	0	25
2021 group 11°C LTE	2021-05-18	outdoor	0	0	0
	2021-05-19	outdoor	0	0	0
	2021-05-20	outdoor	3	0	0
	2021-05-21	outdoor	2	3	0
	2021-05-22	outdoor	1	5	0
	2021-05-23	outdoor	2	5	0
	2021-05-24	outdoor	8	7	0
	2021-05-25	10.7	7	8	0	one caterpillar dead
	2021-05-26	10.8	3	12	0
	2021-05-27	10.7	1	15	0
	2021-05-28	11.6	1	15	0
	2021-05-29	11.4	0	15	0
	2021-05-30	11.2	2	16	0
	2021-05-31	11.3	0	18	0
	2021-06-01	11.2	0	18	0
	2021-06-02	11.2	1	18	0
	2021-06-03	11.4	2	18	0
	2021-06-04	11.5	3	18	0	two caterpillars dead
	2021-06-05	10.9	3	19	0
	2021-06-06	11	1	21	0
	2021-06-07	11.3	0	22	0
	2021-06-08	11.2	0	22	0
	2021-06-09	11.2	0	22	0
	2021-06-10	11.4	0	22	0
	2021-06-11	10.9	0	22	0
	2021-06-12	11.1	0	22	0
	2021-06-13	10.7	0	22	0
	2021-06-14	11.2	0	22	0
	2021-06-15	11.2	0	22	0
	2021-06-16	11	0	22	0
	2021-06-17	11.5	0	22	0
	2021-06-18	11.1	0	22	0
	2021-06-19	11.3	0	22	0
	2021-06-20	11.1	0	22	0
	2021-06-21	11	0	22	0
	2021-06-22	10.9	0	22	0
	2021-06-23	11.3	0	22	0
	2021-06-24	11.2	0	22	0
	2021-06-25	11.2	0	22	0
	2021-06-26	11.3	0	22	0
	2021-06-27	11	0	22	0
	2021-06-28	11.1	0	22	0
	2021-06-29	11.1	0	22	0
	2021-06-30	11.2	0	22	0
	2021-07-01	11.2	0	22	0
	2021-07-02	11.2	0	22	0
	2021-07-03	10.8	0	22	0
	2021-07-04	10.9	0	22	0
	2021-07-05	11.5	0	22	0
	2021-07-06	11.4	0	22	0
	2021-07-07	11.2	0	22	0
	2021-07-08	11.5	0	22	0
	2021-07-09	11.2	0	22	0
	2021-07-10	11.2	0	21	1
	2021-07-11	11.4	0	20	2
	2021-07-12	11	0	19	3
	2021-07-13	10.7	0	19	3
	2021-07-14	11.2	0	19	3
	2021-07-15	11.2	0	18	4
	2021-07-16	10.9	0	17	5
	2021-07-17	11.3	0	17	5
	2021-07-18	11.3	0	17	5
	2021-07-19	11.3	0	17	5
	2021-07-20	11.1	0	13	9
	2021-07-21	11.2	0	12	10
	2021-07-22	11.2	0	12	10
	2021-07-23	11.1	0	11	11
	2021-07-24	11.3	0	11	11
	2021-07-25	11.5	0	11	11
	2021-07-26	11	0	11	11
	2021-07-27	10.9	0	11	11
	2021-07-28	11.2	0	8	14
	2021-07-29	11.1	0	8	14
	2021-07-30	11.3	0	8	14	one imago with the wings not fully spread.
	2021-07-31	11.3	0	8	14
	2021-08-01	11.3	0	8	14
	2021-08-02	11.1	0	8	14
	2021-08-03	11.5	0	8	14
	2021-08-04	11.4	0	5	17
	2021-08-05	11.1	0	5	17
	2021-08-06	10.7	0	5	17	Two imagines with the wings not fully spread.
	2021-08-07	10.7	0	5	17
	2021-08-08	11.2	0	4	18	one imago with the wings not fully spread.
	2021-08-09	11.3	0	3	19	three pupae left, all dry. Experiment terminated.
2021 group 20°C LTE	2021-05-18	outdoor	0	0	0
	2021-05-19	outdoor	0	0	0
	2021-05-20	outdoor	2	0	0
	2021-05-21	outdoor	2	1	0
	2021-05-22	outdoor	3	1	0
	2021-05-23	outdoor	6	2	0
	2021-05-24	20.5	5	7	0
	2021-05-25	20	2	11	0	one caterpillar dead
	2021-05-26	19.9	2	12	0	one caterpillar dead
	2021-05-27	19.9	1	15	0
	2021-05-28	20	0	16	0
	2021-05-29	19.8	1	18	0
	2021-05-30	19.9	1	19	0
	2021-05-31	20	0	19	0
	2021-06-01	20	0	19	0
	2021-06-02	20.3	5	19	0
	2021-06-03	20	3	20	1
	2021-06-04	20.1	2	16	6
	2021-06-05	20	0	15	9
	2021-06-06	20.3	0	11	13	one imago with the wings not fully spread.
	2021-06-07	20.3	0	10	14
	2021-06-08	20	0	9	15
	2021-06-09	20.1	0	6	18
	2021-06-10	20	0	5	19
	2021-06-11	20	0	3	21
	2021-06-12	20.2	0	3	21
	2021-06-13	20.1	0	2	22
	2021-06-14	20.2	0	2	22	Two imagines with the wings not fully spread.
	2021-06-15	20.3	0	1	24	one imago with the wings not fully spread. One pupa left, dry. Experiment terminated.
2021 group 29°C LTE	2021-05-18	outdoor	0	0	0
	2021-05-19	outdoor	0	0	0
	2021-05-20	outdoor	0	0	0
	2021-05-21	outdoor	0	0	0
	2021-05-22	outdoor	0	0	0
	2021-05-23	outdoor	0	0	0
	2021-05-24	outdoor	0	0	0
	2021-05-25	outdoor	0	0	0
	2021-05-26	outdoor	0	0	0
	2021-05-27	outdoor	2	0	0
	2021-05-28	outdoor	4	0	0
	2021-05-29	29.3	7	4	0	one caterpillar dead
	2021-05-30	29	1	10	0
	2021-05-31	29.2	2	17	0
	2021-06-01	29.1	7	19	0
	2021-06-02	29.3	0	25	0
	2021-06-03	29.1	0	25	0
	2021-06-04	29.1	0	14	11
	2021-06-05	29.1	0	9	16
	2021-06-06	29.2	0	8	17
	2021-06-07	29.1	0	7	18
	2021-06-08	29.2	0	7	18
	2021-06-09	29.2	0	4	21	one imago with the wings not fully spread. One pupa left, dry. Experiment terminated.
	2021-06-10	29.3	0	3	22
	2021-06-11	29.1	0	1	24
	2021-06-12	29.2	0	1	24
	2021-06-13	29.1	0	0	25
2021 group 11°C PE	2021-05-18	outdoor	0	0	0
	2021-05-19	outdoor	0	0	0
	2021-05-20	outdoor	0	0	0
	2021-05-21	outdoor	6	0	0
	2021-05-22	11.2	13	2	0
	2021-05-23	11.1	14	2	0	one caterpillar dead
	2021-05-24	11.2	12	6	0	one caterpillar dead
	2021-05-25	11.1	1	13	0	one caterpillar dead
	2021-05-26	10.9	2	17	0	one caterpillar dead
	2021-05-27	10.5	2	19	0
	2021-05-28	11.2	0	20	0
	2021-05-29	11.3	0	21	0
	2021-05-30	outdoor	0	22	0
	2021-05-31	outdoor	0	22	0
	2021-06-01	outdoor	0	22	0
	2021-06-02	outdoor	0	22	0
	2021-06-03	outdoor	0	22	0
	2021-06-04	outdoor	0	22	0
	2021-06-05	outdoor	0	22	0
	2021-06-06	outdoor	0	22	0
	2021-06-07	outdoor	0	22	0
	2021-06-08	outdoor	0	22	0
	2021-06-09	outdoor	0	22	0
	2021-06-10	outdoor	0	22	0
	2021-06-11	outdoor	0	22	0
	2021-06-12	outdoor	0	22	0
	2021-06-13	outdoor	0	22	0
	2021-06-14	outdoor	0	21	1
	2021-06-15	outdoor	0	18	4	one imago with the wings not fully spread.
	2021-06-16	outdoor	0	15	7
	2021-06-17	outdoor	0	15	7
	2021-06-18	outdoor	0	12	10
	2021-06-19	outdoor	0	8	14
	2021-06-20	outdoor	0	8	14
	2021-06-21	outdoor	0	8	14
	2021-06-22	outdoor	0	3	19
	2021-06-23	outdoor	0	3	19	three pupae left, all dry. Experiment terminated.
2021 group 20°C PE	2021-05-18	outdoor	0	0	0
	2021-05-19	outdoor	0	0	0
	2021-05-20	outdoor	0	0	0
	2021-05-21	outdoor	0	0	0
	2021-05-22	outdoor	2	0	0
	2021-05-23	outdoor	3	0	0
	2021-05-24	outdoor	3	1	0
	2021-05-25	outdoor	7	2	0
	2021-05-26	outdoor	5	5	0
	2021-05-27	outdoor	2	8	0
	2021-05-28	20.2	2	9	0	one caterpillar dead
	2021-05-29	20.1	1	13	0	two caterpillars dead
	2021-05-30	20.2	2	15	0
	2021-05-31	19.6	0	18	0	one caterpillar dead
	2021-06-01	20.1	3	19	0
	2021-06-02	20	1	21	0
	2021-06-03	20.4	0	22	0
	2021-06-04	20.1	0	22	0
	2021-06-05	20.1	0	22	0
	2021-06-06	outdoor	0	22	0
	2021-06-07	outdoor	0	22	0
	2021-06-08	outdoor	0	22	0
	2021-06-09	outdoor	0	22	0
	2021-06-10	outdoor	0	22	0
	2021-06-11	outdoor	0	22	0
	2021-06-12	outdoor	0	19	3
	2021-06-13	outdoor	0	17	5
	2021-06-14	outdoor	0	17	5
	2021-06-15	outdoor	0	13	9
	2021-06-16	outdoor	0	10	12
	2021-06-17	outdoor	0	5	17
	2021-06-18	outdoor	0	5	17	one imago with the wings not fully spread.
	2021-06-19	outdoor	0	5	17
	2021-06-20	outdoor	0	4	18
	2021-06-21	outdoor	0	2	20
	2021-06-22	outdoor	0	1	21
	2021-06-23	outdoor	0	1	21
	2021-06-24	outdoor	0	0	22
2021 group 29°C PE	2021-05-18	outdoor	0	0	0
	2021-05-19	outdoor	0	0	0
	2021-05-20	outdoor	0	0	0
	2021-05-21	outdoor	3	0	0
	2021-05-22	outdoor	6	2	0
	2021-05-23	outdoor	3	5	0
	2021-05-24	outdoor	1	9	0
	2021-05-25	28.6	2	9	0
	2021-05-26	29.1	7	10	0	two caterpillars dead
	2021-05-27	29.1	8	13	0
	2021-05-28	29.4	8	14	0
	2021-05-29	29.2	6	16	0	two caterpillars dead
	2021-05-30	29.2	5	17	0
	2021-05-31	28.9	1	21	0
	2021-06-01	29.1	0	22	0
	2021-06-02	outdoor	0	22	0
	2021-06-03	outdoor	0	22	0
	2021-06-04	outdoor	0	22	0
	2021-06-05	outdoor	0	22	0
	2021-06-06	outdoor	0	22	0
	2021-06-07	outdoor	0	22	0
	2021-06-08	outdoor	0	22	0
	2021-06-09	outdoor	0	21	1
	2021-06-10	outdoor	0	17	5
	2021-06-11	outdoor	0	13	9
	2021-06-12	outdoor	0	12	10
	2021-06-13	outdoor	0	12	10
	2021-06-14	outdoor	0	9	13
	2021-06-15	outdoor	0	8	14
	2021-06-16	outdoor	0	5	17
	2021-06-17	outdoor	0	5	17	one imago with the wings not fully spread.
	2021-06-18	outdoor	0	4	18
	2021-06-19	outdoor	0	4	18
	2021-06-20	outdoor	0	4	18
	2021-06-21	outdoor	0	1	21
	2021-06-22	outdoor	0	1	21
	2021-06-23	outdoor	0	1	21
	2021-06-24	outdoor	0	0	22	two imagines with the wings not fully spread.

## Sheet: pigmentation_2021
treatment	individual	pigmentation *	pigmentation in [%] °
2021 Tübingen Morgenstelle open-air, Germany	1	43.0253	83.1273
	2	44.5893	82.514
	3	44.4703	82.5607
	4	44.9038	82.3907
	5	50.0871	80.358
	6	48.0148	81.1707
	7	47.7904	81.2587
	8	44.6947	82.4727
	9	45.5277	82.146
	10	48.4279	81.0087
	11	44.4397	82.5727
	12	51.8704	79.6587
	13	38.8161	84.778
	14	42.9029	83.1753
	15	43.7376	82.848
	16	51.5066	79.8013
	17	40.4498	84.1373
	18	45.3509	82.2153
	19	46.3165	81.8367
	20	47.753	81.2733
	21	42.5017	83.3327
	22	43.3194	83.012
	23	42.7278	83.244
2021 group 11°C LTE	1	30.9349	87.8687
	2	44.3207	82.6193
	3	34.4029	86.5087
	4	37.8437	85.1593
	5	35.9805	85.89
	6	34.7905	86.3567
	7	41.242	83.8267
	8	36.2015	85.8033
	9	36.2559	85.782
	10	37.7944	85.1787
	11	31.9328	87.4773
	12	40.8272	83.9893
	13	34.7123	86.3873
	14	43.6271	82.8913
	15	33.6413	86.8073
2021 group 20°C LTE	1	41.3423	83.7873
	2	39.9704	84.3253
	3	38.5543	84.8807
	4	43.6135	82.8967
	5	34.6528	86.4107
	6	43.6849	82.8687
	7	39.4655	84.5233
	8	45.4801	82.1647
	9	37.6924	85.2187
	10	45.2693	82.2473
	11	41.6585	83.6633
	12	43.7869	82.8287
	13	39.695	84.4333
	14	40.4498	84.1373
	15	37.5428	85.2773
	16	39.1663	84.6407
	17	39.0796	84.6747
	18	40.1047	84.2727
	19	39.3023	84.5873
	20	46.2009	81.882
2021 group 29°C LTE	1	40.8765	83.97
	2	43.8192	82.816
	3	43.3806	82.988
	4	48.943	80.8067
	5	38.3775	84.95
	6	44.9361	82.378
	7	48.9702	80.796
	8	46.4134	81.7987
	9	36.4922	85.6893
	10	45.1826	82.2813
	11	39.1901	84.6313
	12	47.4657	81.386
	13	41.0091	83.918
	14	47.7224	81.2853
	15	41.3695	83.7767
	16	43.8396	82.808
	17	40.273	84.2067
	18	42.2977	83.4127
	19	38.2126	85.0147
	20	49.3748	80.6373
	21	35.3668	86.1307
	22	42.2399	83.4353
	23	37.485	85.3
	24	41.922	83.56
2021 group 11°C PE	1	43.2837	83.026
	2	45.832	82.0267
	3	38.0545	85.0767
	4	47.7105	81.29
	5	35.9805	85.89
	6	47.9859	81.182
	7	38.9623	84.7207
	8	44.4652	82.5627
	9	34.0969	86.6287
	10	41.9713	83.5407
	11	37.2606	85.388
	12	44.4176	82.5813
	13	34.1751	86.598
	14	41.3066	83.8013
	15	43.5336	82.928
	16	43.8413	82.8073
	17	35.8666	85.9347
	18	36.5976	85.648
2021 group 20°C PE	1	42.2433	83.434
	2	55.0783	78.4007
	3	39.882	84.36
	4	52.1526	79.548
	5	44.0538	82.724
	6	38.2534	84.9987
	7	46.2451	81.8647
	8	46.9336	81.5947
	9	36.6656	85.6213
	10	48.6659	80.9153
	11	44.3156	82.6213
	12	44.4057	82.586
	13	40.2798	84.204
	14	43.265	83.0333
	15	41.5446	83.708
	16	50.796	80.08
	17	41.5616	83.7013
	18	44.0266	82.7347
	19	49.3612	80.6427
	20	48.4143	81.014
	21	35.9006	85.9213
2021 group 29°C PE	1	37.7264	85.2053
	2	43.4384	82.9653
	3	39.7494	84.412
	4	47.9621	81.1913
	5	40.3461	84.178
	6	42.4779	83.342
	7	41.9475	83.55
	8	44.642	82.4933
	9	42.6972	83.256
	10	41.3661	83.778
	11	37.9661	85.1113
	12	46.2638	81.8573
	13	41.6109	83.682
	14	43.1851	83.0647
	15	44.2612	82.6427
	16	49.028	80.7733
	17	37.5717	85.266
	18	44.251	82.6467
	19	41.4562	83.7427
	20	48.6506	80.9213
* 0: black ; 255: white
° 100%: black; 0%: white
PE: Pulse exposure; LTE: long term exposure
